# Supplementary material for: Drug combination screening as a translational approach toward an improved drug therapy for chordoma
Source: Cell Oncol (Dordr). 2021 Sep 22;44(6):1231–42. doi: 10.1007/s13402-021-00632-x (PMC8648636; doi:10.1007/s13402-021-00632-x)
Supplement: Supplementary file 5 — Summary of 133 FDA-approved anticancer drugs screened in UM-Chor1. The list provides drug names and compound classes as well as screening data of these drugs as single agents and in combination with the EGFRis erlotinib and afatinib. Cpd: compound. Nr: number. NSC: NSC number (Cancer Chemotherapy National Service Center number); identifying number assigned by DTP. CAS: CAS Registry Number. MW: molecular weight. MoA: mechanism of action. PubChem: https://pubchem.ncbi.nlm.nih.gov. EC50: half-maximal effective compound concentration. R (1, 2, 3, and 4): number of biological repeats of the experiment. μM: micromolar concentration range. nM: nanomolar concentration range. %I: percentage of inhibition as defined by cell viability as determined by the CellTiter Glo assay. Conc: concentration. Combi: combination. (XLSX 1786 kb) [file 13402_2021_632_MOESM4_ESM.xlsx]

## Sheet: Primary Analysis
Cpd Nr.	Compound Name	NSC	CAS	MW	Compound Class	MoA	PubChem Nr.	Cpd Alone EC50 R1 [μΜ]	Cpd Alone EC50 R2 [μΜ]	Cpd Alone %I [20μM] R1	Cpd Alone %I [20μM] R2	Cpd Alone %I [4μM] R1	Cpd Alone %I [4μM] R2	Active vs. Inactive	Comment	Cpd Alone Graphical Plot R1 & R2	Cpd Alone Graphical Plot R3 & R4 (mean)	Cpd Alone %I [20μM*] R3 & R4 (mean) (*resp. highest conc.)	Cpd Alone %I [20μM*] R3 & R4 (mean) (*resp. 2nd highest conc.)	Afatinib Combination %I [20μM] R1	Afatinib Combination %I [20μM] R2	Afatinib Combination %I [4μM] R1	Afatinib Combination %I [4μM] R2	Cpd Combination Afatinib Graphical Plot R1 & R2	Afatinib Combination Graphical Plot R3 & R4 (mean)	Afatinib Combi %I [20μM*] R3 & R4 (mean) (*resp. highest conc.)	Afatinib Combi %I [20μM*] R3 & R4 (mean) (*resp. 2nd highest conc.)	Erlotinib Combination %I [20μM] R1	Erlotinib Combination %I [20μM] R2	Erlotinib Combination %I [4μM] R1	Erlotinib Combination %I [4μM] R2	Cpd Combination Erlotinib Graphical Plot R1 & R2	Erlotinib Combination Graphical Plot R3 & R4 (mean)	Erlotinib Combi %I [20μM*] R3 & R4 (mean) (*resp. highest conc.)	Erlotinib Combi %I [20μM*] R3 & R4 (mean) (*resp. 2nd highest conc.)
1	Allopurinol	1390	315-30-0	136.11	Uricostatic agent	Xanthine oxidase inhibitor	135534565	20	20	-1.38359	0.885055	-1.75536	-2.45701	Inactive						60.7163	59.011	60.4042	60.9449					56.825	55.7577	55.7792	55.5487
2	Dacarbazine	45388	4342-03-4	182.18	Cytostatic drug	Alkylating agent	135398738	20	20	-0.54527	0.763652	-5.90175	-0.305251	Inactive						58.8776	57.4939	61.6874	57.3831					52.5039	54.4382	54.3253	49.2663
3	Azacitidine	102816	320-67-2	244.21	Cytostatic drug	Antimetabolite (cytidine)	9444	20	20	38.9241	-0.577361	-1.73349	-1.65603	Inactive						65.5007	62.6071	63.8407	60.5479					59.23	51.6863	55.4508	53.7997
4	Procarbazine hydrochloride	77213	366-70-1	257.76	Cytostatic drug	Alkylating agent	9703	20	20	6.22395	5.29602	5.46145	-1.55975	Inactive						61.6926	56.8357	60.1854	58.234					55.356	53.2939	53.3414	51.3909
5	Gemcitabine hydrochloride	613327	122111-03-9	299.65	Cytostatic drug	Antimetabolite (deoxycytidine)	60749	0.000861844	0.000987167	KO	KO	73.8185	77.9452	Active						66.2983	54.5535	68.2185	64.8049					64.3594	49.1311	62.4433	63.1293
6	Chlorambucil	3088	305-03-3	304.22	Cytostatic drug	Alkylating agent	2708	20	20	-9.914	0.351998	-11.7845	-2.68865	Inactive						60.4573	60.3684	59.7465	58.8461					56.3526	54.0776	52.2311	48.7843
7	Megestrol acetate	71423	595-33-5	384.51	Antigonadotropin; steroidal antiandrogen	Synthetic derivative of the naturally occurring female sex hormone progesterone with potential anti-estrogenic and antineoplastic activity	11683	20	20	-14.575	-0.747604	-6.13793	-1.10344	Inactive						62.7077	60.1033	62.2714	58.7393					54.247	55.0291	54.5161	54.2904
8	Niraparib hydrochloride	754355	1038915-60-4	356.85	PARP inhibitor	Orally active small molecule PARP inhibitor (PARP1 and PARP2)	44550597	20	20	18.0872	1.91209	-11.8487	1.73627	Inactive						57.9389	59.2537	60.3602	59.4701					48.2233	53.066	53.2062	49.8509
9	Lenvatinib	755980	417716-92-8	426.86	Tyrosine kinase inhibitor	Inhibitor of vascular endothelial growth factor receptor 2 (VEGFR2, also known as KDR/FLK-1) tyrosine kinase; blocks VEGFR2 activation by VEGF	9823820	20	20	-2.90859	0.85296	-4.86223	0.351998	Inactive						60.8315	56.6009	60.8445	58.6284					58.4456	52.1521	53.1456	53.1449
10	Topotecan hydrochloride	609699	119413-54-6	457.91	Cytostatic drug	Topoisomerase I-inhibitor	60699	0.00553798	0.00904313	85.4408	KO	66.4017	KO	Active						87.4927	65.2638	72.4528	60.9367					92.3811	58.2219	69.0294	55.5038
11	Fluorouracil	19893	51-21-8	130.08	Cytostatic drug	Antimetabolite (uracil)	3385	20	20	-5.45744	1.83747	-4.73452	-4.74011	Inactive						65.616	59.1327	62.3025	60.2128					54.1839	54.4395	54.1377	50.6299
12	Arsenic trioxide	92859	1327-53-3	197.84	Cytostatic drug	MoA of arsenic trioxide is not completely understood: promotes cell differentiation and suppresses cell proliferation in many different tumor cell types	14888	20	20	2.27324	10.1049	0.171329	9.16701	Inactive						62.2235	61.1355	61.9001	62.3876					55.8793	KO	50.517	48.9244
13	Decitabine	127716	2353-33-5	228.21	Cytostatic drug	Antimetabolite (cytidine)	1188	20	20	-2.12141	5.7452	1.24666	25.4277	Inactive						60.6652	60.6208	60.7868	61.6836					53.4416	55.2341	51.4058	KO
14	Streptozocin	85998	18883-66-4	265.22	Cytostatic drug	Antibiotic; alkylating agent	29327	20	20	-0.605918	1.01901	-2.9878	-1.91959	Inactive						62.2398	60.1568	58.6092	60.1355					53.2862	KO	49.6706	52.3512
15	Vorinostat	701852	149647-78-9	264.32	Oral HDAC inhibitor	Synthetic hydroxamic acid derivative with antineoplastic activity	5311	3.97775	20	84.6475	7.48122	42.6218	-12.0561	Active						93.8902	92.3415	68.7101	67.1146					95.0296	92.877	58.8013	51.9908
16	Melphalan hydrochloride	8806	3223-07-2	341.66	Cytostatic drug	Alkylating agent	9927978	18.6708	20	58.0456	31.4868	-6.39766	-6.64714	Partial Activity at High Conc						64.2858	57.49	59.4466	59.8635					57.8778	51.3797	51.9324	48.5033
17	Bendamustine hydrochloride	138783	3543-75-7	394.73	Cytostatic drug	Alkylating agent	77082	20	20	-4.79163	-7.3163	0.371908	-5.72824	Inactive						61.7321	58.6487	63.1914	56.7166					56.0874	KO	51.6357	49.7019
18	Bortezomib	756655	179324-69-7	384.24	Proteasome inhibitor	Reversibly inhibits the 26S proteasome	387447	<[Bottom]	<[Bottom]	99.1881	97.5002	99.3497	95.2646	Active*	*Decrease Concentration Range			95.2646	95.4875	99.706	99.0779	99.4816	99.6686			99.6686	93.6462	99.7035	88.3045	99.6855	83.7214			98.9455	87.8149
19	Vismodegib	755986	879085-55-9	421.3	Tyrosine kinase inhibitor	Hedgehog signaling pathway inhibitor/Hedgehog antagonist	24776445	20	20	5.73324	1.7031	-2.70226	1.75739	Inactive						61.5064	60.2155	61.8161	61.9076					53.5456	KO	48.7729	52.4594
20	Dasatinib	732517	863127-77-9	488.01	Tyrosine kinase inhibitor	SRC-family protein-tyrosine kinase ihibitor	3062316	7.52772	9.80853	70.3917	KO	35.0285	43.2027	Partial Activity at High Conc						71.2424	68.426	66.0399	62.1093					56.9035	53.0157	61.6918	60.4904
21	Hydroxyurea	32065	127-07-1	76.05	Cytostatic drug	Ribonucleoside diphosphate reductase inhibitor	3657	20	20	2.31992	6.13219	3.32244	7.08811	Inactive						60.1971	60.4369	62.1996	60.104					56.6121	56.9253	55.1052	54.9267
22	Temozolomide	362856	85622-93-1	194.15	Cytostatic drug	Alkylating agent	5394	20	20	2.42908	9.27906	-5.08401	8.86738	Inactive						62.0913	59.0561	62.3877	59.4016					58.4066	52.5276	55.4371	55.4586
23	Carmustine	409962	154-93-8	214.05	Cytostatic drug	Alkylating agent	2578	20	20	2.58563	24.8312	-4.38599	7.77382	Inactive						61.9493	59.2516	59.836	57.157					57.3053	55.1213	57.0214	55.9632
24	Cladribine	105014	4291-63-8	285.69	Cytostatic drug	Antimetabolite (purine)	20279	ND	ND	0.132495	5.19922	50.5137	47.5271	Partial Activity at High Conc						60.8571	58.2415	62.5844	59.6589					54.0974	69.0383	57.0411	55.6644
25	Exemestane	713563	107868-30-4	296.4	Steroidal aromatase inhibitor	Synthetic androgen analogue (aromatase inhibitor)	60198	20	19.25	1.46535	59.1268	-0.414721	5.49492	Inactive						65.0577	61.0409	59.0626	57.9729					60.0929	57.6059	56.3171	52.1619
26	Mitomycin	26980	50-07-7	334.33	Cytostatic drug	Antibiotic; alkylating agent	5746	0.0354288	0.00561895	87.4415	KO	95.3453	KO	Active						89.2535	KO	94.6757	94.4473					91.0131	96.5166	95.7082	96.0814
27	Carboplatin	241240	41575-94-4	371.25	Cytostatic drug	Intrastrand and interstrand DNA cross-linking	426756	20	20	-0.394613	2.36971	-2.5763	7.69607	Inactive						61.9966	60.4369	59.1074	58.8052					57.2979	54.9998	53.8725	49.5421
28	Axitinib	757441	319460-85-0	386.47	Tyrosine kinase inhibitor	Anti-angiogenic drug: vascular endothelial growth factor (VEGF) and platelet-derived growth factor receptor (PDGF) inhibitor	6450551	20	20	12.042	1.22899	-2.2201	7.44753	Inactive						64.0365	56.693	60.6317	93.5634					59.5349	56.4281	55.0856	54.67
29	Rucaparib phosphate	756644	459868-92-9	421.36	PARP inhibitor	Inhibitor of poly(ADP-ribose) polymerases (PARPs) 1 (PARP1), 2 (PARP2) and 3 (PARP3)	9931953	20	20	-0.184919	23.1666	-5.37557	8.9617	Inactive						62.3715	60.7522	59.4848	58.6576					54.2695	53.9175	56.9759	54.0824
30	Imatinib	743414	152459-95-5	493.61	Tyrosine kinase inhibitor	Inhibits the Bcr-Abl fusion protein tyrosine kinase; also inhibits the receptor tyrosine kinases for platelet-derived growth factor (PDGF) and stem cell factor (SCF)/c-kit	5291	20	20	40.8427	41.907	2.00256	0.449379	Partial Activity at High Conc						63.5541	62.8927	62.0044	61.3557					53.8405	52.963	54.2334	53.4781
31	Thioguanine	752	154-42-7	167.19	Cytostatic drug	Antimetabolite (guanine)	2723601	20	20	-3.90558	-4.66414	-1.5274	20.5372	Inactive						57.5376	70.654	58.3393	60.921					69.4544	53.6008	56.93	49.0585
32	Busulfan	750	55-98-1	246.3	Cytostatic drug	Alkylating agent	2478	20	20	-1.58142	-3.3832	-4.40026	-4.99009	Inactive						58.2039	62.6842	59.893	59.0223					54.665	51.6105	53.1065	50.4216
33	Cyclophosphamide	26271	6055-19-2	261.09	Cytostatic drug	Alkylating agent	2907	20	20	7.02293	-0.177988	5.29723	-4.03367	Inactive						59.4385	63.971	58.4706	59.7408					57.5514	56.8442	54.3201	54.1612
34	Ifosfamide	109724	3778-73-2	261.09	Cytostatic drug	Alkylating agent	3690	20	20	1.31702	-6.82001	4.50119	-4.65842	Inactive						60.704	61.9631	57.9116	60.0894					54.5002	52.9841	50.5853	55.8687
35	Anastrozole	719344	120511-73-1	293.37	Nonsteroidal aromatase inhibitor	Nonsteroidal inhibitor of estrogen synthesis	2187	20	20	1.38668	1.26879	-1.35398	-8.74856	Inactive						58.665	55.8815	57.0269	56.8394					55.0493	52.442	50.7363	48.963
36	Mitotane	38721	53-19-0	320.04	Inhibitor of adrenal cortical hormone production	Synthetic derivative of the insecticide dichlorodiphenyl trichloroethane (DDT) with anti-adrenocorticoid properties specifically inhibiting adrenal cortical hormone production	4211	20	20	2.79254	-4.79709	2.87499	-4.21953	Inactive						59.9198	54.1381	60.0216	56.3947					56.5673	50.0105	51.7787	50.4229
37	Oxaliplatin	266046	61825-94-3	397.29	Cytostatic drug	Alkylating agent	43805	20	20	-2.44143	-2.47682	-2.33055	-3.47469	Inactive						59.5082	55.4868	57.2749	55.8263					54.2275	53.4306	51.6506	49.3466
38	Uridine triacetate	788948	4105-38-8	370.32	Cytostatic drug	Antimetabolite (uracil)	20058	20	20	0.890571	-3.0887	3.97239	-2.69841	Inactive						52.7599	58.9263	63.924	62.1868					52.1655	58.9078	53.4717	49.4959
39	Crizotinib	756645	877399-52-5	450.34	Tyrosine kinase inhibitor	Inhibitor of the receptor tyrosine kinase anaplastic lymphoma kinase (ALK) and the c-Met/hepatocyte growth factor receptor (HGFR)	11626560	20	20	-0.418632	-5.78925	-0.808124	KO	Inactive						99.3522	61.2355	72.7958	59.8394					99.2729	96.3681	66.5934	66.4093
40	Sorafenib	747971	284461-73-0	464.82	Tyrosine kinase inhibitor	Oral multi-kinase inhibitor (blocks the enzyme RAF kinase, inhibits the VEGFR-2/PDGFR-beta signaling cascade)	216239	12.2572	18.9698	79.7253	57.2753	-2.12094	-10.25	Partial Activity at High Conc						59.8617	58.7071	58.9663	60.9004					54.7748	53.1197	54.399	52.8012
41	Mercaptopurine	755	50-44-2	152.18	Cytostatic drug	Antimetabolite (purine)	667490	20	20	21.1918	0.444128	9.04004	1.92659	Inactive						61.8377	58.1745	61.463	55.8435					62.2833	55.3457	61.1874	53.8021
42	Altretamine	13875	645-05-6	210.28	Cytostatic drug	Alkylating agent	2123	20	20	2.8087	-4.74828	-2.18842	-6.59183	Inactive						56.9182	58.9541	58.9238	57.8893					59.6603	55.1599	60.265	53.7297
43	Uracil mustard	34462	66-75-1	252.1	Cytostatic drug	Alkylating agent	6194	20	20	48.0271	-0.974339	-2.44066	-6.17284	Inactive						61.6194	58.249	60.3429	61.136					60.7536	54.216	57.3154	53.6287
44	Cisplatin	119875	15663-27-1	300.06	Cytostatic drug	DNA crosslink	5702198	20	20	5.93706	-5.87727	-0.841579	-6.4151	Inactive						61.0796	59.5911	58.8494	63.6344					61.8712	58.9396	57.1954	56.4071
45	Letrozole	719345	112809-51-5	285.3	Nonsteroidal aromatase inhibitor	Nonsteroidal inhibitor of estrogen synthesis	3902	20	20	13.7183	-6.34501	-3.75419	-2.61677	Inactive						63.4913	59.0417	62.1404	61.17					61.7245	59.4314	57.3792	53.5248
46	Clofarabine	606869	123318-82-1	303.68	Cytostatic drug	Antimetabolite (purine)	119182	0.168974	0.163834	76.9708	KO	74.6991	78.5101	Active						70.8364	58.0711	68.4662	66.8693					73.2614	69.2282	68.0128	64.6795
47	Fludarabine phosphate	312887	75607-67-9	365.21	Cytostatic drug	Antimetabolite (purine)	30751	20	20	49.88	2.54669	-4.73299	8.13676	Inactive						61.6522	56.92	61.7557	56.0227					61.2512	54.8977	58.026	56.3156
48	Mitoxantrone	279836	65271-80-9	444.49	Cytostatic drug	Antibiotic; intercalating agent; topoisomerase II inhibitor	4212	ND	ND	86.1941	KO	90.0617	85.5537	Active				79.3403	89.383	KO	KO	82.8234	83.206			70.6325	83.8876	86.6738	KO	90.5611	88.8875			76.9222	88.155
49	Idelalisib	759224	870281-82-6	415.42	Tyrosine kinase inhibitor	Inhibitor of the delta isoform of the 110 kDa catalytic subunit of class I phosphoinositide-3 kinase (PI3K)	11625818	18.67	20	52.864	-0.904253	15.9202	12.9589	Partial Activity at High Conc						67.138	66.9229	65.3948	60.7749					57.9392	54.7324	64.7111	60.4818
50	Raloxifene	747974	84449-90-1	473.59	Nonsteroidal selective benzothiophene estrogen receptor modulator (SERM)	Mixed estrogen agonist/antagonist	5035	20	20	15.8148	14.317	6.88793	1.98836	Inactive						65.7912	59.318	64.3806	61.5373					61.2319	60.3889	57.395	55.5693
51	Mechlorethamine hydrochloride	762	55-86-7	192.52	Cytostatic drug	Alkylating agent	5935	20	20	0.303236	1.51294	-0.281656	0.920207	Inactive						65.2192	60.2335	58.1586	60.2615					54.9356	65.023	55.1145	54.9107
52	Floxuridine	27640	50-91-9	246.19	Cytostatic drug	Antimetabolite (pyrimidine)	5790	20	20	-3.07514	-2.86485	22.3029	1.83653	Inactive						60.4361	62.5584	59.6988	61.2001					60.0649	56.1125	55.525	53.7253
53	Cytarabine hydrochloride	63878	69-74-9	279.7	Cytostatic drug	Antimetabolite (cytidine)	6252	0.481631	0.230658	KO	KO	73.6096	KO	Active						65.5311	67.5121	63.3	64.9163					63.2182	66.0566	62.6012	58.8361
54	Tretinoin	122758	302-79-4	300.44	Differentiating agent	Non-aromatic retinoid (all-trans-retinoic acid (ATRA),a naturally occurring derivative of vitamin A )	444795	20	20	-2.37119	-2.71551	6.02118	0.843977	Inactive						59.5712	61.0564	58.3867	60.9966					58.4297	57.7136	53.4004	53.3165
55	Lenalidomide	747972	191732-72-6	259.26	Immunomodulatory and antineoplastic agent	Thalidomide analog	216326	20	20	-4.91018	-5.18754	-1.72677	-1.95787	Inactive						59.289	60.7944	59.6396	61.6249					57.2786	54.1232	52.1967	50.4603
56	Belinostat	758774	414864-00-9	318.35	Intravenously administered HDAC inhibitor	Hydroxamic acid-type histone deacetylase (HDAC) inhibitor	6918638	0.63555	20	KO	KO	50.4268	KO	Active				97.1291	60.9417	97.1312	60.8224	73.717	59.9461			88.4912	71.2299	98.8547	98.8532	69.0223	68.3523			98.0377	67.9116
57	Capecitabine	712807	154361-50-9	359.35	Cytostatic drug	Antimetabolite (5-fluorouracil)	60953	20	20	30.3023	36.3766	0.127619	-5.91406	Partial Activity at High Conc						62.238	59.4247	60.5521	59.4069					57.1983	56.3942	52.2164	49.9885
58	Gefitinib	715055	184475-35-2	446.9	Tyrosine kinase inhibitor	Epidermal growth factor receptor (EGFR) inhibitor	123631	16.1244	20	61.5456	-0.282363	5.72799	-5.91717	Partial Activity at High Conc						60.8885	61.6236	57.5026	75.031					62.8972	62.231	57.2733	57.1735
59	Ibrutinib	761910	936563-96-1	440.5	Tyrosine kinase inhibitor	Small-molecule inhibitor of Bruton's tyrosine kinase (BTK)	24821094	0.0379016	0.0427848	KO	82.7525	61.1438	58.628	Active						80.6345	60.769	59.4475	61.1747					85.8059	59.1219	60.0478	60.563
60	Afatinib	750691	439081-18-2	485.94	Tyrosine kinase inhibitor	Epidermal growth factor receptor (EGFR) inhibitor	10184653	ND	ND	98.9162	95.0247	78.1211	71.3847	Active						93.9401	59.1727	71.0753	69.8282					95.791	58.7563	68.3093	65.5039
61	Thiotepa	6396	52-24-4	189.22	Cytostatic drug	Alkylating agent	5453	4.49056	20	61.417	1.75961	13.7918	14.2511	Partial Activity at High Conc						66.2958	61.7282	63.1612	60.2874					52.0673	57.6103	52.8983	51.0126
62	Methoxsalen	45923	298-81-7	216.19	Photoactive drug (psoralen or furocoumarin)	Psoralen or furocoumarin: methoxsalen's exact mechanism of action is unknown; upon photoactivation, methoxsalen has been observed to bind covalently to and crosslink DNA	4114	20	20	5.98661	3.79704	-3.08185	-3.60161	Inactive						63.0319	62.5915	63.5542	60.4302					54.8518	53.8312	48.1274	53.1595
63	Thalidomide	66847	50-35-1	258.23	Immunomodulatory and antineoplastic agent	Inhibits tumor necrosis factor alpha (TNF-alpha); inhibits pro-angiogenic factors such as vascular endothelial growth factor (VEGF) and basic fibroblast growth factor (bFGF), thereby inhibiting angiogenesis	5426	20	20	5.02412	6.44411	1.47644	2.11109	Inactive						65.1184	60.6811	63.7056	62.0711					55.5078	55.2211	53.2298	55.4006
64	Dexrazoxane	169780	24584-09-6	268.27	Iron-chelating, chemoprotective, cardioprotective drug	Iron chelator, (topoisomerase II inhibitor)	71384	20	20	19.3848	1.0406	-3.0262	1.66481	Inactive						64.67	61.4922	60.8002	60.66					52.8997	53.845	53.3777	52.1802
65	Nelarabine	755985	121032-29-9	297.27	Cytostatic drug	Antimetabolite (arabinonucleoside)	3011155	20	20	-3.3721	-1.66627	-10.1185	-2.46549	Inactive						62.2055	61.3867	61.2435	60.4625					52.5098	56.862	51.3459	53.4621
66	Panobinostat	761190	404950-80-7	349.43	Oral HDAC inhibitor	Cinnamic hydroxamic acid analogue with potential antineoplastic activity	6918837	0.00468841	0.00513782	96.6862	KO	98.9149	98.5226	Active				88.699	99.0255	97.973	KO	99.1517	KO			92.8775	90.3068	98.3426	98.2087	99.626	99.4717			98.1138	78.1553
67	Celecoxib	719627	169590-42-5	381.37	Nonsteroidal anti-inflammatory drug (NSAID)	Selectively inhibits cyclo-oxygenase-2 activity (COX-2); COX-2 inhibition may result in apoptosis and a reduction in tumor angiogenesis and metastasis	2662	20	20	-2.00055	12.5943	-1.95694	1.17331	Inactive						62.6538	61.3556	59.9749	60.6228					54.637	55.5588	51.2307	51.5826
68	Erlotinib hydrochloride	718781	183319-69-9	429.9	Tyrosine kinase inhibitor	Reversible epidermal growth factor receptor (EGFR) tyrosine kinase inhibitor	176871	1.44765	2.89727	63.3269	KO	53.0553	53.8054	Active						66.4966	61.8972	62.2547	75.8759					54.388	61.8414	54.8646	54.0798
69	Ribociclib	778909	1211441-98-3	434.54	Tyrosine kinase inhibitor	Orally available cyclin-dependent kinase (CDK) inhibitor (cyclin D1/CDK4, cyclin D3/CDK6)	44631912	11.381	20	58.0528	4.5146	25.1777	26.1374	Partial Activity at High Conc						68.8478	65.0161	65.7724	61.1705					62.3331	64.2683	61.4097	59.9129
70	Pralatrexate	754230	146464-95-1	477.48	Cytostatic drug	Folate antagonist; folate analogue inhibitor of dihydrofolate reductase (DHFR)	148121	20	20	8.20678	9.47979	7.21726	2.91083	Inactive						62.4266	60.414	61.4789	58.0054					55.4857	56.0896	55.2899	52.06
71	Aminolevulinic acid hydrochloride	18509	5451-09-2	167.59	Photoactive drug	Photosensitizing agent; dermatologic drug which accumulates in the skin	123608	20	20	0.92469	-0.281214	-7.23601	0.098015	Inactive						60.7142	61.8199	59.1909	59.0993					51.5335	57.5589	51.0932	53.8593
72	Lomustine	79037	13010-47-4	233.7	Cytostatic drug	Alkylating agent	3950	20	20	5.15228	10.0906	-5.88078	-2.3684	Inactive						59.6625	64.1691	58.7679	59.1392					55.6448	58.5024	51.6594	56.3232
73	Trifluridine	75520	70-00-8	296.2	Cytostatic drug	Antimetabolite (thymidine analog)	6256	4.07011	20	83.6927	-0.838652	32.8691	-2.32705	Partial Activity at High Conc						62.9889	60.811	58.5289	61.4472					53.1966	66.2273	52.8416	56.7707
74	Pentostatin	218321	53910-25-1	268.27	Cytostatic drug; purine nucleotide analogue antibiotic	Adenine deaminase (ADA) inhibitor	439693	20	20	0.0659116	-0.858611	-4.28502	1.00047	Inactive						63.9154	61.0918	61.3992	60.3744					58.5332	59.349	51.1555	59.9146
75	Pomalidomide	775351	19171-19-8	273.25	Immunomodulatory and antineoplastic agent	Orally bioavailable derivative of thalidomide with potential immunomodulating, antiangiogenic and antineoplastic activities	134780	20	20	-4.16322	9.7598	-8.71151	-4.14764	Inactive						60.7091	58.2168	59.343	60.3278					53.4854	53.6977	51.9623	51.1119
76	Pipobroman	25154	54-91-1	356.06	Cytostatic drug	Alkylating agent	4842	20	20	47.6317	-2.90445	-4.47775	-0.525004	Partial Activity at High Conc						63.6867	58.7532	60.2133	58.459					59.7166	54.7867	53.6597	48.1831
77	Sunitinib	750690	557795-19-4	398.47	Tyrosine kinase inhibitor	Vascular endothelial growth factor receptor 2 (VEGFR2), platelet-derived growth factor receptor b (PDGFRb), and c-kit inhibitor	5329102	20	20	-2.63068	-1.9022	-6.90299	-0.246998	Inactive						58.5111	57.4621	64.3461	58.6041					52.2613	60.7562	56.0647	49.2845
78	Olaparib	753686	763113-22-0	434.46	PARP inhibitor	Small molecule inhibitor of poly(ADP-ribose) polymerase (PARP)	23725625	20	20	-12.2098	14.3305	-7.3131	-3.00425	Inactive						71.5983	54.3608	58.3117	48.1703					57.1514	56.7036	52.8186	50.688
79	Methotrexate	740	59-05-2	454.44	Cytostatic drug	Antimetabolite (antifolate type)	126941	20	20	7.44801	33.0567	-0.0327631	1.48662	Inactive						59.2638	58.3007	57.49	59.082					57.8003	52.5714	49.084	52.3924
80	Pemetrexed, Disodium salt, Heptahydrate	755384	357166-30-4	471.38	Cytostatic drug	Antimetabolite	346442536	20	20	8.06867	7.98059	5.88475	1.96541	Inactive						63.9597	62.3985	60.1716	60.8862					58.5881	57.5231	57.7471	56.0742
81	Enzalutamide	755605	915087-33-1	464.42	Nonsteroidal antiandrogen	Non-steroidal small molecule targeting the androgen receptor (AR)	15951529	20	20	-0.861484	3.45093	1.43088	3.46765	Inactive						60.6923	61.452	59.3984	62.149					57.8292	53.9233	55.9735	52.7884
82	Romidepsin	754143	128517-07-7	540.69	Intravenously administered HDAC inhibitor	Bicyclic depsipeptide antibiotic with antineoplastic activity	5352062	<[Bottom]	<[Bottom]	KO	KO	98.9257	83.0325	Active				90.8287	39.2225	KO	99.981	99.8238	99.9158			91.0198	63.8599	53.3394	99.9362	99.6696	86.7651			94.5837	63.0251
83	Doxorubicin hydrochloride	123127	25316-40-9	579.99	Cytostatic drug	Intercalating agent	443939	0.00834581	0.00317733	KO	KO	76.2846	77.4776	Active				84.3066	76.6211	78.0756	79.7424	74.0358	73.45			76.4596	74.535	81.5408	81.4339	75.8326	75.4806			76.4596	74.535
84	Plicamycin	24559	18378-89-7	1085.16	Cytostatic drug	RNA synthesis inhibitor	163659	0.00125914	0.00117403	66.5147	93.4404	69.057	71.4	Active*	*Decrease Concentration Range			86.7536	5.22691	68.3834	93.453	66.561	67.1062			90.6728	57.5582	66.1766	63.3081	69.7731	66.3464			88.9457	53.9269
85	Vinorelbine tartrate	608210	125317-39-7	1079	Cytostatic drug	Semi-synthetic vinca alkaloid	11607738	0.00366719	0.0043478	63.0111	60.2035	68.884	66.667	Active				59.0994	65.8379	67.1477	69.5334	65.3202	65.8888			67.7893	65.5225	59.5569	61.3905	59.9865	58.3844			64.1087	59.706
86	Cabazitaxel	761432	183133-96-2	835.94	Cytostatic drug	Semi-synthetic taxane derivative	9854073	Cytostatic	Cytostatic	58.1853	55.1424	48.9242	42.2685	Active						67.5402	69.0081	68.035	66.9094					63.395	64.2541	61.3029	57.8446
87	Abiraterone	749226	154229-19-3	349.51	Steroidal antiandrogen	Cyp17A1 inhibitor	132971	20	20	11.6518	-9.97751	-3.01482	-12.1579	Inactive						61.2441	60.9216	59.9994	61.4494					55.186	57.396	53.3642	50.3092
88	Vandetanib	760766	443913-73-3	475.36	Tyrosine kinase inhibitor	Inhibitor of vascular endothelial growth factor receptor 2 (VEGFR2), epidermal growth factor receptor (EGFR)	3081361	1.70741	0.438427	84.7072	KO	59.4749	59.2311	Active						72.2898	56.1475	62.8294	62.6054					67.3441	69.6971	58.0342	64.2116
89	Omacetaxine mepesuccinate	758253	26833-87-4	545.63	Cytostatic drug	Protein synthesis inhibitor	285033	0.026637	0.0172623	84.8299	KO	88.5288	87.969	Active				87.1419	88.3739	88.0683	KO	87.2731	87.6934			82.7179	87.2366	89.059	KO	88.8161	90.6414			76.9693	87.2206
90	Etoposide	141540	33419-42-0	588.56	Cytostatic drug	Topoisomerase II-inhibitor	36462	0.480727	0.221587	KO	KO	70.7697	KO	Active				59.7732	69.7407	63.7372	74.7597	67.3212	73.0018			70.7197	68.5247	65.4714	50.5684	62.6593	49.7904			55.7675	58.3057
91	Vinblastine sulfate	49842	143-67-9	909.06	Cytostatic drug	Disrupts microtubule formation	241902	Cytostatic	Cytostatic	65.4527	61.3984	62.7481	60.0821	Active						76.2982	91.5563	69.5292	81.7759					54.4265	50.2984	58.5937	68.0764
92	Irinotecan hydrochloride	616348	100286-90-6	623.15	Cytostatic drug	Topoisomerase I-inhibitor	74990	12.1261	20	68.9917	-2.98529	14.571	13.6933	Partial Activity at High Conc						73.1721	65.1042	62.7615	63.6912					64.9592	59.2108	53.7933	52.6378
93	Dabrafenib mesylate	764134	1195768-06-9	615.65	Tyrosine kinase inhibitor	Orally bioavailable inhibitor of (mutated) B-raf (BRAF)	44516822	20	20	-2.8306	0.170446	27.2334	25.5566	Partial Activity at High Conc				42.4098	18.1345	69.118	64.9936	66.802	66.4744			67.8211	65.9172	61.7842	59.176	57.8216	53.1444			60.104	57.8375
94	Amifostine	296961	20537-88-6	214.22	Cytoprotectant	Free radical scavenging activity	2141	20	20	2.12679	-3.60606	-0.714566	-1.88711	Inactive						62.3613	66.6231	60.8799	61.6847					55.5397	52.214	51.2129	49.0939
95	Erismodegib	761385	956697-53-3	485.49	Tyrosine kinase inhibitor	Small-molecule smoothened (Smo) antagonist; selectively binds to the hedgehog (Hh)-ligand cell surface receptor Smo, which may result in the suppression of the Hh signaling pathway	24775005	20	20	30.4589	27.5715	-0.247409	35.7346	Partial Activity at High Conc						63.4022	62.39	62.9088	65.0519					61.2089	60.1679	56.5487	52.615
96	Ixazomib citrate	758254	1201902-80-8	517.13	Proteasome inhibitor	Orally bioavailable second generation proteasome inhibitor (PI)	56844015	0.00270692	0.00214308	99.5797	KO	97.6942	98.3811	Active*	*Decrease Concentration Range					99.6711	80.2833	97.5109	97.8696					99.6832	99.5981	97.969	98.3375
97	Tamoxifen citrate	180973	54965-24-1	563.65	Nonsteroidal selective estrogen receptor modulator (SERM)	Competitively inhibits the binding of estradiol to estrogen receptors	2733525	9.69687	20	93.3223	-1.73764	3.88478	8.45711	Partial Activity at High Conc						98.7469	62.7207	63.5335	63.665					87.3012	53.7246	52.1614	53.9973
98	Vincristine sulfate	67574	2068-78-2	923.04	Cytostatic drug	Inhibitor of cellular mitosis (interferes with the formation of the mitotic spindle)	249332	Cytostatic	Cytostatic	70.1734	61.3862	66.0904	67.9448	Active						70.4411	64.2038	64.7425	65.442					61.4225	58.6493	54.1369	56.6388
99	Docetaxel	628503	114977-28-5	807.89	Cytostatic drug	Inhibitor of cellular mitosis	148124	Cytostatic	Cytostatic	KO	KO	73.738	75.8511	Active						61.5184	61.9982	68.9035	66.6209					55.8514	56.2364	62.0782	65.2247
100	Venetoclax	766270	1257044-40-8	868.45	Tyrosine kinase inhibitor	Selective small molecule inhibitor of the anti-apoptotic protein Bcl-2	49846579	10.8551	20	79.2002	5.14115	8.03828	-1.37647	Partial Activity at High Conc				64.5689	5.65758	99.8046	87.2577	97.5508	92.3688			83.117	78.2009	67.1324	55.1747	51.7667	52.5401			65.6411	54.9576
101	Pazopanib hydrochloride	737754	635702-64-6	473.98	Tyrosine kinase inhibitor	Selectively inhibits vascular endothelial growth factor receptors (VEGFR)-1, -2 and -3, c-kit and platelet derived growth factor receptor (PDGF-R)	11525740	20	20	9.25355	8.40362	6.08864	7.3391	Inactive						68.6839	66.1519	65.9871	65.6726					59.2564	58.7619	56.9893	61.8747
102	Vemurafenib	761431	1029872-54-5	489.91	Tyrosine kinase inhibitor	Inhibitor of BRAF(V600E) kinase	42611257	20	20	6.54057	7.16315	0.312145	4.24818	Inactive						63.8125	60.5796	61.7307	60.8613					58.0764	54.7904	51.8918	55.7912
103	Ponatinib	758487	943319-70-8	532.55	Tyrosine kinase inhibitor	Inhibits unmutated and all mutated forms of Bcr-Abl, including T315I, the highly drug therapy-resistant missense mutation of Bcr-Abl; also inhibits vascular endothelial growth factor receptors (VEGFRs) and fibroblast growth factor receptors (FGFRs); alos inhibits the tyrosine kinase receptor TIE2 and FMS-related tyrosine kinase receptor-3 (Flt3)	24826799	20	20	-2.00251	-0.347142	-1.47527	-3.8149	Inactive						63.9578	56.661	61.7552	61.0202					49.2148	80.2129	57.3088	47.5677
104	Epirubicin hydrochloride	256942	56390-09-1	579.99	Cytostatic drug	Intercalating agent; topoisomerase II-inhibitor	65348	0.01386	0.0157036	80.8427	76.4713	78.5092	70.0886	Active						80.3119	65.7824	73.2831	70.9038					80.8885	79.0282	79.1885	77.7749
105	Teniposide	122819	29767-20-2	656.66	Cytostatic drug	Topoisomerase II-inhibitor	452548	0.0202994	0.0171484	KO	62.6472	61.6128	49.9536	Active						72.3886	60.621	69.5576	67.6907					67.4915	68.3819	66.1146	51.4353
106	Temsirolimus	683864	162635-04-3	1030.29	Tyrosine kinase inhibitor	Inhibits the mammalian target of rapamycin (mTOR)	6918289	20	14.64	KO	76.266	17.042	23.7878	Active						67.7333	61.8509	62.4385	60.568					53.203	52.6454	53.9868	55.776
107	Imiquimod	369100	99011-02-6	240.31	Immune response modifier (IRM)	Toll-like receptor 7 agonist	57469	20	20	7.00118	3.97839	3.34234	-3.75478	Inactive						63.6063	61.1403	61.4245	59.9814					52.7028	66.27	52.9653	53.9519
108	Nilotinib	747599	641571-10-0	529.51	Tyrosine kinase inhibitor	BCR-ABL tyrosine kinase inhibitor	644241	20	20	0.288174	2.11993	-2.64493	5.6485	Inactive						62.7583	59.7629	60.1413	58.8155					53.626	49.5518	50.9285	49.2391
109	Regorafenib	763932	755037-03-7	482.8	Tyrosine kinase inhibitor	Inhibits vascular endothelial growth factor receptors (VEGFRs) 2 and 3, and Ret, Kit, PDGFR and Raf kinases	11167602	20	20	38.2441	41.0704	-7.9731	2.5985	Partial Activity at High Conc				24.2348	-2.36885	60.2857	85.6626	59.989	78.3215			68.1341	65.1051	57.0476	52.9923	50.6617	54.0519			57.7439	54.2056
110	Cabozantinib	761068	849217-68-1	501.51	Tyrosine kinase inhibitor	Inhibits hepatocyte growth factor receptor (MET), RET (rearranged during transfection), vascular endothelial growth factor receptor types 1 (VEGFR-1), 2 (VEGFR-2), and 3 (VEGFR-3), mast/stem cell growth factor (KIT), FMS-like tyrosine kinase 3 (FLT-3), TIE-2 (TEK tyrosine kinase, endothelial), tropomyosin-related kinase B (TRKB) and AXL	25102847	20	20	15.7086	29.0094	-1.29984	0.935928	Inactive						62.2828	66.7501	65.9077	64.8621					60.9724	54.0047	57.0222	56.5987
111	Estramustine phosphate sodium	702294	52205-73-9	564.35	Cytostatic drug and estrogen	Inhibitor of cellular mitosis (interferes with the formation of the mitotic spindle)	444000	20	20	0.901208	7.17204	3.3729	-3.47516	Inactive						61.3068	58.8926	58.0395	60.3206					54.9906	54.1374	52.4075	49.2646
112	Bleomycin sulfate	125066	9041-93-4	1512.61	Cytostatic drug	Induction of DNA strand breaks	72466	6.46344	5.6173	64.2735	66.7187	36.0267	37.9091	Active						61.773	59.5013	62.2246	59.9447					54.293	62.8069	55.0909	53.4327
113	Fulvestrant	719276	129453-61-8	606.75	Synthetic estrogen receptor antagonist	Binds competitively to estrogen receptors	104741	20	20	38.3484	40.0898	-1.05039	4.14253	Partial Activity at High Conc						57.8581	65.866	60.9585	63.1215					53.2359	61.3056	52.6273	52.1191
114	Palbociclib	758247	571190-30-2	447.54	Tyrosine kinase inhibitor	Selectively inhibits cyclin-dependent kinase 4 (CDK4) and 6 (CDK6), thereby inhibiting retinoblastoma (Rb) protein phosphorylation early in the G1 phase leading to cell cycle arrest	5330286	20	20	40.5788	46.8454	9.52769	20.2926	Partial Activity at High Conc						66.2706	62.7126	63.7913	61.151					54.232	53.7723	56.9866	56.7915
115	Alectinib	764040	1256580-46-7	482.62	Tyrosine kinase inhibitor	Inhibits ALK kinase, ALK fusion proteins as well as the gatekeeper mutation ALKL1196M	49806720	20	20	20.5949	43.0798	-3.99654	3.30978	Partial Activity at High Conc						61.4723	59.2727	61.8524	60.1636					55.9308	54.8945	55.1189	53.7889
116	Osimertinib	779217	1421373-65-0	499.61	Tyrosine kinase inhibitor	Orally available, irreversible, mutant-selective, epidermal growth factor receptor (EGFR) inhibitor; inhibits the activity of mutant forms of EGFR, including the T790M EGFR mutant	71496458	0.313451	0.271014	99.6126	99.6131	75.7075	72.1411	Active						59.107	59.712	68.4783	61.9097					54.8533	60.9635	65.5579	56.623
117	Bosutinib	765694	380843-75-4	530.45	Tyrosine kinase inhibitor	Dual kinase inhibitor that targets both Abl and Src kinases	5328940	4.01375	0.874868	95.668	KO	47.0328	47.7444	Active				69.7994	46.7532	99.7424	54.8203	46.7212	60.0996			60.4796	53.2638	54.8224	99.9158	41.9031	51.2751			99.4702	52.5434
118	Lapatinib	745750	231277-92-2	581.06	Tyrosine kinase inhibitor	Inhibits epidermal growth factor receptor (EGFR), ErbB2, and the Erk-1 and-2 and AKT kinases; it also inhibits cyclin D protein levels	208908	0.837137	0.142978	97.3799	KO	62.7301	63.6215	Active						62.9734	66.1449	94.674	92.267					52.495	94.925	69.6809	60.2018
119	Paclitaxel	125973	33069-62-4	853.92	Cytostatic drug	Inhibitor of cellular mitosis	36314	0.0147019	0.00391805	79.1818	76.421	76.6328	82.2852	Active						71.7336	70.8436	72.1883	63.6301					65.0262	69.3157	63.1907	66.3486
120	Everolimus	733504	159351-69-6	958.24	Tyrosine kinase inhibitor	Inhibits the activation of the mammalian Target of Rapamycin (mTOR)	6442177	20	20	55.0034	56.3595	28.9747	34.4369	Active						60.9524	63.4737	61.9691	59.6919					55.8804	56.2819	55.3062	56.6686
121	Plerixafor	761388	110078-46-1	502.79	CXCR4 chemokine receptor antagonist	Small molecular antagonist of the cell-surface CXCR4 receptor with hematopoietic stem cell-mobilizing activity	65015	20	20	5.26758	3.66887	-3.20742	-5.44389	Inactive						60.2613	57.1703	58.7417	58.0241					51.3108	52.8085	51.4224	52.1827
122	Idarubicin hydrochloride	256439	57852-57-0	533.96	Cytostatic drug	Intercalating agent; topoisomerase II-inhibitor	636362	0.0243095	0.0295014	99.1264	98.25	82.0891	83.2626	Active				97.9384	81.9698	99.3714	70.8491	78.5812	77.0769			91.5403	78.8316	KO	KO	81.0451	80.8361			82.234	80.3616
123	Cobimetinib	768068	934660-93-2	531.32	Tyrosine kinase inhibitor	Orally bioavailable small-molecule inhibitor of mitogen-activated protein kinase kinase 1 (MAP2K1 or MEK1)	16222096	5.31568	9.88147	60.5109	53.8879	34.0756	29.1104	Active						73.7409	57.3488	61.8921	60.3961					52.1069	68.6886	56.8945	54.8309
124	Ceritinib	776422	1032900-25-6	558.14	Tyrosine kinase inhibitor	Inhibits wild-type ALK kinase, ALK fusion proteins and ALK point mutation variants	57379345	3.20868	3.27697	99.8205	99.8468	52.9724	47.2289	Active						99.9128	63.475	73.1597	60.554					52.9483	53.6483	67.0372	55.6242
125	Sirolimus	226080	53123-88-9	914.18	Tyrosine kinase inhibitor	Inhibits the activation of the mammalian Target Of Rapamycin (mTOR)	5284616	20	20	47.9587	46.9601	26.3022	28.2087	Active						61.1639	59.9459	58.8599	59.2678					58.6782	63.8917	54.4077	53.9101
126	Trametinib	758246	871700-17-3	615.4	Tyrosine kinase inhibitor	Orally bioavailable inhibitor of mitogen-activated protein kinase kinase (MEK MAPK/ERK kinase) (MEK1, MEK2)	11707110	20	20	38.043	20.0353	25.9557	23.0079	Active						64.7796	58.3559	59.5567	58.8639					59.3969	54.7189	55.9719	53.3875
127	Triethylenemelamine	9706	51-18-3	204.23	Cytostatic drug	Alkylating agent	5799	ND	ND	-2.73332	95.8884	52.2453	-2.45408	Active				95.8777	61.0997	60.0031	73.0371	61.3917	86.9909			82.0923	69.3163	98.8573	98.4296	62.5559	58.2152
128	Ixabepilone	747973	219989-84-1	506.7	Cytostatic drug	Acts to stabilize microtubules thereby preventing mitosis and causing growth arrest in cancer	6445540	Cytostatic	Cytostatic	75.8428	74.7317	76.7435	KO	Active						59.6222	69.7831	70.5419	71.8238					65.6195	65.2246	69.8281	67.8717			97.8687	63.0777
129	Daunorubicin hydrochloride	82151	23541-50-6	563.98	Cytostatic drug	Intercalating agent	62770	0.0131691	0.00759649	99.7035	97.0234	81.4574	79.8877	Active				99.0973	79.5279	99.7634	96.1094	74.5855	74.0074			98.8782	75.5351	99.7339	98.9499	82.432	82.4057			99.323	80.3793
130	Dactinomycin	3053	50-76-0	1255.43	Cytostatic drug	Intercalating agent	457193	Cytostatic	Cytostatic	72.8419	73.084	72.9596	71.6356	Active						69.7945	67.9014	68.2009	68.8673					69.4873	68.9738	74.6551	73.1213
131	Valrubicin	246131	56124-62-0	723.64	Cytostatic drug	Topoisomerase II-inhibitor	454216	0.143952	0.584908	KO	55.5993	40.382	40.1158	Active				82.6975	49.2662	68.8567	61.5524	61.3859	63.6962			80.1126	64.9933	71.1888	85.5691	54.291	55.4921			86.7846	56.2179
132	Carfilzomib	758252	868540-17-4	719.92	Proteasome inhibitor	Inhibition of proteasome-mediated proteolysis	11556711	<{Bottom]	<{Bottom]	99.259	99.4601	99.3162	99.4339	Active*	*Decrease Concentration Range					99.5903	99.437	99.5322	99.6225					99.6358	99.8318	99.5506	99.592
133	Zoledronic acid	721517	118072-93-8	272.09	Bisphosphonate	Antiresorptive activity	68740	20	20	10.9476	-3.44236	0.262749	6.54693	Inactive						66.3979	60.9547	61.2987	62.4506					60.1108	62.7964	54.5983	56.8746
